# Supplementary material for: Imported cases and minimum temperature drive dengue transmission in Guangzhou, China: evidence from ARIMAX model
Source: Epidemiol Infect. 2018 May 21;146(10):1226–35. doi: 10.1017/S0950268818001176 (PMC9134281; doi:10.1017/S0950268818001176)
Supplement: Supplementary file 1 [file S0950268818001176sup001.zip]

Archive with 5 entries (4 files):
- S0950268818001176sup001/
- S0950268818001176sup001/Supplementary_Table_S1.docx
- S0950268818001176sup001/Supplementary_Table_S2.docx
- S0950268818001176sup001/Supplementary_Fig._S1.tif
- S0950268818001176sup001/Supplementary_Fig._S2.tif
